# Supplementary material for: Common Polymorphisms in the Glycoproteins of Human Cytomegalovirus and Associated Strain-Specific Immunity
Source: Viruses. 2021 Jun 9;13(6):1106. doi: 10.3390/v13061106 (PMC8227702; doi:10.3390/v13061106)
Supplement: Supplementary file 1 [file viruses-13-01106-s001.zip]

Archive with 1 entries (1 files):
- viruses-1206455-supplementary.pdf
